# Supplementary material for: A Statistical Analysis of Response and Recovery Times: The Case of Ethanol Chemiresistors Based on Pure SnO2
Source: Sensors (Basel). 2022 Aug 23;22(17):6346. doi: 10.3390/s22176346 (PMC9459747; doi:10.3390/s22176346)
Supplement: Supplementary file 1 [file sensors-22-06346-s001.zip]

Archive with 1 entries (1 files):
- sensors-1851110-supplementary.pdf
